# Supplementary material for: Author Correction: Homology-mediated inter-chromosomal interactions in hexaploid wheat lead to specific subgenome territories following polyploidization and introgression
Source: Genome Biol. 2024 Jan 2;25:5. doi: 10.1186/s13059-023-03154-x (PMC10763112; doi:10.1186/s13059-023-03154-x)
Supplement: Supplementary file 1 — Additional file 4. Additional analyses. [file 13059_2023_3154_MOESM1_ESM.zip]

Archive with 2 entries (2 files):
- code.zip
- Hi-C_supplementary_analysis 1212v2.docx
